# Supplementary material for: Thin-Layer, Intermittent, Near-Infrared Drying of Two-Phase Olive Pomace: Mathematical Modeling and Effect on Recovery of Bioactive Compounds and Antioxidant Activity
Source: Foods. 2025 Jun 10;14(12):2042. doi: 10.3390/foods14122042 (PMC12191536; doi:10.3390/foods14122042)
Supplement: Supplementary file 1 [file foods-14-02042-s001.zip]

Archive with 1 entries (1 files):
- foods-3632751-supplementary.pdf
